# Supplementary material for: Development and Bio-Predictive Evaluation of Biopharmaceutical Properties of Sustained-Release Tablets with a Novel GPR40 Agonist for a First-in-Human Clinical Trial
Source: Pharmaceutics. 2021 May 28;13(6):804. doi: 10.3390/pharmaceutics13060804 (PMC8227174; doi:10.3390/pharmaceutics13060804)
Supplement: Supplementary file 1 [file pharmaceutics-13-00804-s001.zip]

Archive with 1 entries (1 files):
- pharmaceutics-1225603-supplementary.pdf
